# Supplementary material for: Single-Cell Analysis Uncovers Osteoblast Factor Growth Differentiation Factor 10 as Mediator of Vascular Smooth Muscle Cell Phenotypic Modulation Associated with Plaque Rupture in Human Carotid Artery Disease
Source: Int J Mol Sci. 2022 Feb 4;23(3):1796. doi: 10.3390/ijms23031796 (PMC8836240; doi:10.3390/ijms23031796)
Supplement: Supplementary file 1 [file ijms-23-01796-s001.zip]

Archive with 2 entries (2 files):
- ijms-1539603-supplementary materials final.pdf
- Table S3. All differentially expressed genes among all 7 detected clusters.pdf
